# Supplementary material for: Cellular uptake and in vivo distribution of mesenchymal-stem-cell-derived extracellular vesicles are protein corona dependent
Source: Nat Nanotechnol. 2024 Feb 16;19(6):846–55. doi: 10.1038/s41565-023-01585-y (PMC11186763; doi:10.1038/s41565-023-01585-y)
Supplement: Supplementary file 3 — Source data for Supplementary Figs. 4, 9, 10, 15, 17, 18, 20, 24, 26. [file 41565_2023_1585_MOESM3_ESM.xlsx]

## Sheet: Fig_S4
	S3A	Mode		Before	After
			MSC 2D 1	102.6	92.4
			MSC 2D 2	111	86.3
			MSC 2D 3	94.2	98.5
			MSC 3D 1	101.5	87.6
			MSC 3D 2	3.8	83.3
			MSC 3D 3	97.7	91.9
	S3B	Number		Before	After
			MSC 2D 1	2260000000000	2070000000000
			MSC 2D 2	1810000000000	1960000000000
			MSC 2D 3	2710000000000	2190000000000
			MSC 3D 1	2640000000000	2480000000000
			MSC 3D 2	2310000000000	2360000000000
			MSC 3D 3	2970000000000	2600000000000

## Sheet: Fig_S9
	A	EV2D	EV3D
		3.63e-09	2.05e-08
		3.98e-09	1.6e-08
		3.88e-09	1.92e-08
	B	EV2D	EV3D
		2.95e-07	3.07e-07
		2.99e-07	2.88e-07
		2.15e-07	2.89e-07

## Sheet: Fig_S10
		EV2D			EV3D
	1 h	1.4698	1.4396	1.47315	2.12416	2.07718	2.11745
	4 h	1.77852	1.76174	1.73154	2.97315	2.56711	2.6745
	24 h	2.05034	2.27517	1.91946	36.1074	35.9732	37.9195

## Sheet: Fig_S15
		Control			Dye			EV3D			EV2D
	Hepatocytes	27145900	36380000	22977000	21434571	21854079	1.0786e+07	10788440	12130682	2.46883e+07	28397727	11731283	4.35341e+07
	Kupffer cells	1956522	1263547	2257500	1392102	2203488	2.86522e+06	1734610	2073188	3.36391e+06	2018080	2018029	2.85333e+06
	Endothelial cells	4400735	3157942	4592250	5591263	6180952	6.84262e+06	3566353	5876712	9.73404e+06	3936170	7051418	8.23026e+06
	Stellate cells	860294	511056	416667	856401	442857	259789	689640	778253	368336	647002	512411	594444

## Sheet: Fig_S17
		Percentage of proteins	-Log10 (p-value)
	Extracellular space	63.6	15.23
	Cytoplasm	45.5	0
	Plasma membrane	40.9	0
	Nucleus	34.1	0

## Sheet: Fig_S18
A	Eigenanalysis of the Covariance Matrix
	Eigenvalue	52.502	0	0	0	0	0	0
	Proportion	1	0	0	0	0	0	0
	Cumulative	1	1	1	1	1	1	1
B	Eigenanalysis of the Covariance Matrix
	Eigenvalue	3.5683	0	0	0	0	0	0	0	0	0
	Proportion	1	0	0	0	0	0	0	0	0	0
	Cumulative	1	1	1	1	1	1	1	1	1	1

## Sheet: Fig_S20
		ALB rc.			SPARC rc.
	Hepatocytes	4.09884	3.064	2.86	1.56912	2.26184	2.37326
	Kupffer cells	8.80814	7.12	7.388	4.89631	5.64624	5.88858
	Endothelial cells	14.0872	7.52	8.028	5.17742	5.11421	4.83008
	Stellate cells	4.60465	4.008	4.184	2.71889	3.18663	3.13928

## Sheet: Fig_S24
A
	BSA (mg/ml)	2.5	5	7.5	10	12.5
	FI ratio	0.631704	0.847984	0.928294	0.940331	0.967655
B		HepG2 + EV3D					HepG2 + BSA & EV3D
	Freq. of parent cells taking up EVs	77	77.4	81.9	79.9	81.4	63.4	62.8	65	67.3	66.3
C		HepG2 + EV3D					HepG2 + BSA & EV3D
	Fold increase in FI to untreated	99.2261	96.4766	100.265	101.426	98.3707	52.6173	48.6444	47.3618	59.1554	46.1418

## Sheet: Fig_S26
		Control			EV3D				EV2D					2D coated KO
	Hepatocytes	183	411	271	6507	20479	16020	10348	1592	3744	1454	1158	1390	248
	Kupffer cells	102	681	329	38289	135991	130873	3379	21849	60235	47278	9635	54180	2080
	Endothelial cells	67.6	263	61.8	8389	4345	4316	3829	1387	2149	2057	1539	557	416
	Stellate cells	139	160	316	8463	3763	4552	1134	1199	1930	2076	390	589	448
