# Supplementary material for: Cellular uptake and in vivo distribution of mesenchymal-stem-cell-derived extracellular vesicles are protein corona dependent
Source: Nat Nanotechnol. 2024 Feb 16;19(6):846–55. doi: 10.1038/s41565-023-01585-y (PMC11186763; doi:10.1038/s41565-023-01585-y)
Supplement: Supplementary file 4 — Numerical source data and uncropped dot-blots, respectively. [file 41565_2023_1585_MOESM4_ESM.zip › Liamor_SourceData_Fig1.xlsx]

## Sheet: Fig_1B
1B	Particle/ml (x10^12)	EV type
		EV3D	EV2D
	1	10.344	3.98
	2	19.5615	6.954
	4	45.3105	14.299
	8	77.6835	28.146
	16	162.575	40.369

## Sheet: Fig_1C
1C		EV2D				EV3D
	Zeta-potential	-31.4	-14.4	-13.5	-31.1	-23.2	-23.7	-19.7	-20.9

## Sheet: Fig_1D
1D	EV2D																						EV3D
Mean	151.4	120.4	130.3	112.8	127.7	145.6	170.5	142.4	91.1	132.7	110.7	138.6	145.7	166.9	157.9	119.4	130.9	103.9	155.3	122.1	135.2	139.6	152.6	151.6	160.4	154.4	115.9	148.7	143.1	119.1	138.8	104.6	138.8	99.1	147.8	152.8	164.7	128.8	152	140.8	112.7	122	120.4	99
Mode	105.4	82.8	110.8	82.6	90.7	101.6	141.5	103.4	92.3	102.5	89.2	112.1	90	130.3	132.4	94.3	86	88.6	104.9	87.9	93.9	93.6	122.3	114.6	16.3	118.4	103.5	110.4	109.7	99.6	101.9	83.6	101.9	78.8	122.4	114.2	130.4	100	123.2	113.4	92.8	100.2	99.5	74.4
D10	88.8	55.7	85.7	40.1	82.4	75.7	113.2	87.6	42.9	83.7	51	84.4	86.8	104.6	91.9	54.2	70.3	44.1	87.1	71.9	84	83.8	98.3	98.4	95	90.7	71.3	86.5	93.6	64.3	85	46	85	48.4	88.1	98.4	112.5	81.6	95.9	89.4	66.4	81.8	70.3	64
D50	130.4	112.1	118.2	101.7	122	121.9	161.3	120.1	80.8	109	97.5	118.6	138	147.4	143.7	107.2	108.2	92.1	135	113.8	114.1	116.8	140.4	134.7	143.3	136	92.4	127.2	127.4	114.7	118.2	89.7	118.2	90.6	126.1	133.7	141.8	114.6	127.7	126.7	98.5	121.5	108.8	89.6
D90	235.6	181.9	168.8	190.6	174.7	243.4	235.5	222.2	127.6	186.5	173.2	197.7	227.5	238.4	226.2	203.5	210.5	174.1	235.9	184.8	206.5	213.1	216.8	211.9	232.4	228.4	174.7	232.5	209.3	181.9	217.3	163.7	217.3	157.5	232.6	227.9	240.9	184.8	213.9	214.6	164	164.6	201.5	146.2
