# Supplementary material for: Cellular uptake and in vivo distribution of mesenchymal-stem-cell-derived extracellular vesicles are protein corona dependent
Source: Nat Nanotechnol. 2024 Feb 16;19(6):846–55. doi: 10.1038/s41565-023-01585-y (PMC11186763; doi:10.1038/s41565-023-01585-y)
Supplement: Supplementary file 5 — Numerical source data and uncropped gels, respectively. [file 41565_2023_1585_MOESM5_ESM.zip › Liamor_SourceData_Fig2.xlsx]

## Sheet: Fig_2A
	2A		Before incubation			After incubation
		EV2D	130.9	135.2	139.6	167	170.1	163.9
		EV3D	152	122	140.8	182.9	155.4	161.2

## Sheet: Fig_2B
	2B		Before			After
		EV2D	0.69	0.55	0.62	1.92	1.77	1.48
		EV3D	1.02	1.06	0.98	1.56	1.43	1.69
