# Supplementary material for: Cellular uptake and in vivo distribution of mesenchymal-stem-cell-derived extracellular vesicles are protein corona dependent
Source: Nat Nanotechnol. 2024 Feb 16;19(6):846–55. doi: 10.1038/s41565-023-01585-y (PMC11186763; doi:10.1038/s41565-023-01585-y)
Supplement: Supplementary file 6 — Numerical source data. [file 41565_2023_1585_MOESM6_ESM.xlsx]

## Sheet: Fig_3A-F
		1Hr	EV2D			EV2D-PC			EV3D			EV3D-PC
		J774	6.74	7.23	3.46	15.83	15.2944	14.97	3.14965	3.98	3.41	4.17	3.93	5.07
		HU	1.28	1.20721	1.14	6.93038	7.112	6.07	2.22072	2.02703	2.48	6.37097	5.71774	6.04435
		HEPG2	1.98	2.43	1.67	1.46014	1.3274	1.41	1.3657	1.45	1.08	3.93	3.63	6.69
		4Hr	EV2D			EV2D-PC			EV3D			EV3D-PC
		J774	13.78	13.34	9.76	16.4448	11.464	13.9544	13.51	9.43	15.62	7.05	7.28	6.81
		HU	2.33333	1.77477	2.08	18.8608	21.321	14.567	1.93694	2.36036	2.24	9.60484	7.99194	8.79839
		HEPG2	2.31	2.78	1.96	0.528926	0.996821	1.46472	1.34805	1.67	1.48	11.71	7.87	9.75
		24Hr	EV2D			EV2D-PC			EV3D			EV3D-PC
		J774	28.18	37.54	19.97	21.9962	24.2254	23.1108	19.18	17.32	21.05	12.15	12.36	11.52
		HU	19.91	18.89	20.42	23.4	20.76	28.05	38.45	37.42	36.96	17.7903	16.1129	15.712
		HEPG2	8.02	8.63	9.61	10.5582	10.7158	10.8735	24.55	24.78	26.73	24.6372	22.7258	21.1101
