# Supplementary material for: Cellular uptake and in vivo distribution of mesenchymal-stem-cell-derived extracellular vesicles are protein corona dependent
Source: Nat Nanotechnol. 2024 Feb 16;19(6):846–55. doi: 10.1038/s41565-023-01585-y (PMC11186763; doi:10.1038/s41565-023-01585-y)
Supplement: Supplementary file 7 — Numerical source data. [file 41565_2023_1585_MOESM7_ESM.xlsx]

## Sheet: Fig_4C
	4C		Control			Dye			EV2D			EV3D
		Brain	14600000000			138000000000			3130000000	1740000000	1820000000	4210000000	4080000000	3140000000
		Heart	6840000000			66100000000			3400000000	2120000000	2830000000	10800000000	7940000000	2560000000
		Lung	3270000000			5390000000			37900000000	8660000000	8480000000	92100000000	210000000000	48000000000
		Liver	2970000000			592000000			85600000000	10600000000	8260000000	160000000000	94100000000	122000000000
		Stomach	5460000000			6830000000			6960000000	7100000000	7900000000	15900000000	10700000000	10700000000
		Kidney	2990000000			7920000000			5960000000	3150000000	2960000000	27100000000	10100000000	7950000000
		Spleen	7220000000			186000000000			206000000000	13700000000	14600000000	615000000000	326000000000	404000000000
		Intestine	134000000			4280000000			2900000000	3860000000	3490000000	5210000000	5090000000	3500000000

## Sheet: Fig_4D
	4D	control	160000000
			165000000
			162000000
		DiR	221000000
			301000000
			274000000
		EV2D	433000000
			376000000
			641000000
		EV3D	253000000
			251000000
			202000000

## Sheet: Fig_4E
	4E		Control				DiD				EV2D				EV3D
		Hepatocytes	0.82	2.24	3.12		11.5	3.82	6.86		32.3	13.1	21.8	29.8	55	35.4	49.8	53.3
		Kupffer cells	5.79	2.53	2.7		48.4	44.9	20.9		93.8	75.1	75.3	89	88.6	91.9	90.1	50.3
		Endothelial cells	0.82	2.46	0.05		27.5	19.8	10.4		46.9	32.7	31.5	24.4	93.3	62.7	65	51.6
		Stellate cells	5.11	0	0.75		12.9	6.58	3.36		46.9	11.8	14.8	19.1	100	39.7	50.6	59.2

## Sheet: Fig_4F
		Control					DiD					EV2D					EV3D
	Hepatocytes	183	411	271			365	610	585			1592	3744	1454	1158	1390	6507	20479	16020	10348
	Kupffer cells	102	681	329			778	1074	2019			21849	60235	47278	9635	54180	38289	135991	130873	3379
	Endothelial cells	67.6	263	61.8			440	778	459			1387	2149	2057	1539	557	8389	4345	4316	3829
	Stellate cells	139	160	316			525	1745	893			1199	1930	2076	390	589	8463	3763	4552	1134
