# Supplementary material for: Cellular uptake and in vivo distribution of mesenchymal-stem-cell-derived extracellular vesicles are protein corona dependent
Source: Nat Nanotechnol. 2024 Feb 16;19(6):846–55. doi: 10.1038/s41565-023-01585-y (PMC11186763; doi:10.1038/s41565-023-01585-y)
Supplement: Supplementary file 8 — Numerical source data. [file 41565_2023_1585_MOESM8_ESM.xlsx]

## Sheet: Fig_5A
	A		Percentage of proteins	-Log10 (p-value)
		Opsonisation	3.6	0
		Positive regulation of opsonisation	3.6	0
		Complement activation (classical pathway)	17.9	2
		Complement activation (alternative pathway)	3.6	0
		Phagocytosis, engulfment	17.9	2.155
		Positive regulation of phagocytosis	7.1	0

## Sheet: Fig_5B
	B		Percentage of proteins	-Log10 (p-value)
		Opsonisation	0.4	0
		Positive regulation of opsonisation	0.4	0
		Complement activation (classical pathway)	5	5.8
		Complement activation (alternative pathway)	4.6	10.35
		Complement activation (lectin pathway)	0.4	0
		Positive regulation of phagocytosis	14.7	34.31

## Sheet: Fig_5C&E
	Input %RPA
	Sample	Clusterin	Complement C3	Gelsolin	Immunoglobulin heavy constant a	Immunoglobulin heavy constant g	Immunoglobulin heavy constant m	Lactadherin
	2D	3.931	4.648	1.163	1.709	0.441	0.388	1.258
	3D	0.39	6.299	0.218	0.268	0.017	0.147	0.171
	Eigenanalysis of the Covariance Matrix
	Eigenvalue	52.502	0	0	0	0	0	0
	Proportion	1	0	0	0	0	0	0
	Cumulative	1	1	1	1	1	1	1
	Eigenvectors
	Variable	PC1	PC2	PC3	PC4	PC5	PC6	PC7
	Clusterin	0.346	0.643	0.074	-0.199	-0.047	0.336	0.555
	Complement C3	-0.161	-0.277	0.848	-0.282	-0.015	0.314	0.015
	Gelsolin	0.092	0.379	0.409	0.747	0.249	-0.028	-0.244
	Immunoglobulin heavy constant a	0.141	-0.367	0.141	0.21	0.278	-0.465	0.699
	Immunoglobulin heavy constant g	0.041	-0.048	0.124	0.297	-0.926	-0.14	0.126
	Immunoglobulin heavy constant m	0.902	-0.317	0.022	-0.045	-0.007	0.096	-0.272
	Lactadherin	0.106	0.359	0.27	-0.435	-0.038	-0.737	-0.232

## Sheet: Fig_5D&F
	Input %RPA
	Sample	Complement C3	Complement factor B	Complement C1s subcomponent	Alpha-2-HS-glycoprotein	Complement component C9	Apolipoprotein A-IV	Complement C1q subcomponent sub	Mannose-binding protein C	Complement C4 (Fragments)	Complement C1q subcomponent s_1
	2D	2.262	7.488	1.047	3.573	1.572	1.713	1.876	1.254	0.607	1.239
	3D	1.116	7.838	0.409	5.007	0.567	0.871	1.182	0.777	0.197	0.441
	Eigenanalysis of the Covariance Matrix
	Eigenvalue	3.5683	0	0	0	0	0	0	0	0	0
	Proportion	1	0	0	0	0	0	0	0	0	0
	Cumulative	1	1	1	1	1	1	1	1	1	1
	Eigenvectors
	Variable	PC1	PC2	PC3	PC4	PC5	PC6	PC7	PC8	PC9	PC10
	Complement C3	0.429	-0.29	0.338	-0.516	0.181	0.102	0.213	-0.025	-0.281	0.429
	Complement factor B	-0.131	0.048	-0.307	-0.214	0.473	-0.077	-0.361	-0.675	-0.157	0.004
	Complement C1s subcomponent	0.239	-0.009	0.3	0.103	-0.017	0.675	-0.586	-0.035	0.178	-0.106
	Alpha-2-HS-glycoprotein	-0.537	-0.682	0.037	0.179	-0.163	0.033	-0.219	0.013	-0.13	0.348
	Complement component C9	0.376	-0.009	-0.522	0.347	-0.256	0.232	0.03	-0.034	-0.577	0.103
	Apolipoprotein A-IV	0.315	-0.14	-0.008	0.035	0.179	-0.554	-0.563	0.443	-0.138	-0.09
	Complement C1q subcomponent sub	0.26	-0.068	0.352	0.697	0.256	-0.226	0.169	-0.35	0.129	0.182
	Mannose-binding protein C	0.179	-0.017	0.188	-0.177	-0.736	-0.334	-0.173	-0.459	0.037	-0.077
	Complement C4 (Fragments)	0.153	-0.605	-0.061	-0.03	0.103	0.057	0.24	-0.106	0.014	-0.723
	Complement C1q subcomponent s_1	0.299	-0.242	-0.515	-0.074	-0.034	-0.001	0	0	0.691	0.321
