# Supplementary material for: Cellular uptake and in vivo distribution of mesenchymal-stem-cell-derived extracellular vesicles are protein corona dependent
Source: Nat Nanotechnol. 2024 Feb 16;19(6):846–55. doi: 10.1038/s41565-023-01585-y (PMC11186763; doi:10.1038/s41565-023-01585-y)
Supplement: Supplementary file 9 — Numerical source data. [file 41565_2023_1585_MOESM9_ESM.xlsx]

## Sheet: Fig_6A
6A		Control				EV3D				BSA + EV3D
	Hepatocytes	183	411	271		6507	20479	16020	10348	124	164	323
	Kupffer cells	102	681	329		38289	135991	130873	3379	543	729	780
	Endothelial cells	67.6	263	61.8		8389	4345	4316	3829	194	397	445
	Stellate cells	139	160	316		8463	3763	4552	1134	178	484	359

## Sheet: Fig_6B
6B		Control					EV3D					EV2D					EV2D coated with ALB
	Hepatocytes	183	411	271			6507	20479	16020	10348		1592	3744	1454	1158	1390	30151	60680	54093
	Kupffer cells	102	681	329			38289	135991	130873	3379		21849	60235	47278	9635	54180	483000	470000	507000
	Endothelial cells	67.6	263	61.8			8389	4345	4316	3829		1387	2149	2057	1539	557	11470	11586	11613
	Stellate cells	139	160	316			8463	3763	4552	1134		1199	1930	2076	390	589	9943	11546	11479
