# Supplementary material for: Cellular uptake and in vivo distribution of mesenchymal-stem-cell-derived extracellular vesicles are protein corona dependent
Source: Nat Nanotechnol. 2024 Feb 16;19(6):846–55. doi: 10.1038/s41565-023-01585-y (PMC11186763; doi:10.1038/s41565-023-01585-y)
Supplement: Supplementary file 10 — Numerical source data. [file 41565_2023_1585_MOESM10_ESM.xlsx]

## Sheet: ExtendedFig_1
A
	AF488-Fluorescence intensity			Cy5-Fluorescence intensity
(A)	0	0	0	0	0	0
(B)	7.97e-07	6.68e-07	6.09e-07	0	0	0
(C)	0	0	0	1.53e-06	9.23e-07	9.52e-07
(D)	4.45e-07	5.89e-07	4.84e-07	2.8e-06	2.68e-06	2.64e-06
B
	AF488-Fluorescence intensity			Cy5-Fluorescence intensity
(E)	0	0	0	0	0	0
(F)	9.21e-08	9.44e-08	9.7e-08	0	0	0
(G)	0	0	0	3.25e-07	3.35e-07	3.23e-07
(H)	0	0	0	0	0	0
